# Supplementary material for: Outcomes of Trypanosoma cruzi and Trypanosoma evansi infections on health of Southern coati (Nasua nasua), crab-eating fox (Cerdocyon thous), and ocelot (Leopardus pardalis) in the Brazilian Pantanal
Source: PLoS One. 2018 Aug 15;13(8):e0201357. doi: 10.1371/journal.pone.0201357 (PMC6093643; doi:10.1371/journal.pone.0201357)
Supplement: S1 File — Data of coatis (Nasua nasua), crab-eating-foxes (Cerdocyon thous) and ocelots (Leopardus pardalis) infected for Trypanosoma cruzi and Trypanosoma evansi in the Pantanal. Samples were collected from November 2015 up to October 2016. (XLSX) [file pone.0201357.s010.xlsx]

## Sheet: Data Set
Nº	Specie	sex	Hemoculture T. cruzi	MHCT T. evansi	PCR T. cruzi	PCR T. evansi	Serological T. cruzi	Serological T. evansi	Positive T. cruzi	Positive T. evansi	Positive T. cruzi/T. evansi	bc	Immunoglobulin Concentration	IFAT T. cruzi	IFAT T. evansi	RBC	WBC	Eosinophils	Neutrophils	Lymphocytes	Monocytes	PCV	MCV
1	Cthous	F	0	0	0	0	0	0	0	0	0	-75.956	0.167	0	0	4810000	25600	2304	21760	512	1024	45	93.5551
2	Cthous	F	0	0	0	0	0	0	0	0	0	9.1966	0.193	0	0	3400000	6550	524	3406	1834	786	28	82.3529
3	Cthous	M	0	0	0	0	0	0	0	0	0	18.089	0.077	0	0	2140000	8000	560	3680	2960	800	42	196.262
4	Cthous	F	0	0	0	0	0	0	0	0	0	-15.651	0.146	0	0	3000000	12950	388	8159	3885	518	37	123.333
5	Cthous	F	0	0	0	0	0	0	0	0	0	-50.499	0.103	0	0	2030000	14950	299	6877	6727.5	1046.5	34	167.488
6	Cthous	F	0	0	0	0	0	0	0	0	0	6.1966	0.159	0	0	2290000	12750	1530	8415	2167	638	36	157.205
7	Cthous	F	0	0	0	0	0	0	0	0	0	6.1966	0.086	0	0	5330000	6900	1104	4830	690	276	41	76.9231
8	Cthous	M	0	0	0	0	0	0	0	0	0	17.654	0.094	0	0	4310000	12000	1200	8280	1800	720	34	78.8863
9	Cthous	F	0	0	0	0	1	0	1	0	0	-115.65	0.151	40	0	2070000	4850	1018	3104	582	146	36	173.913
10	Cthous	F	0	0	0	0	1	0	1	0	0	-70.803	0.118	40	0	2870000	17050	511.5	12105.5	2728	1364	39	135.889
11	Cthous	F	0	0	0	0	0	0	0	0	0	-25.956	0.109	0	0	6410000	6800	544	5168	612	408	18	28.0811
12	Cthous	F	0	0	0	0	0	0	0	0	0	-25.956	0.081	0	0	2560000	11750	1058	9047	1292	353	66	257.812
13	Cthous	F	0	0	0	0	1	1	0	0	1	-35.651	0.126	40	40	3670000	13150	2630	5260	4471	789	45	122.616
14	Cthous	F	0	0	0	0	0	0	0	0	0	-35.651	0.1	0	0	2430000	10850	1410	6727	2170	543	38	156.379
15	Cthous	F	0	0	0	0	1	0	1	0	0	-125.35	0.158	40	0	2960000	17200	1376	9976	4128	1720	89	300.676
16	Cthous	M	0	0	0	0	0	0	0	0	0	2.6544	0.122	0	0	2850000	10550	1055	5803	2743	949	34	119.298
17	Cthous	M	0	0	0	0	0	0	0	0	0	13.089	0.1	0	0	3410000	15950	1116	10368	3668	796	36	105.572
18	Cthous	M	0	0	0	0	1	0	1	0	0	-22.128	0.166	40	0	5090000	10800	1728	7020	1836	216	41	80.5501
19	Cthous	M	0	0	0	0	0	1	0	1	0	28.089	0.108	0	80	3270000	12750	637	9308	1912	893	42	128.44
20	Cthous	M	0	0	0	0	0	1	0	1	0	28.089	0.177	0	80	2880000	21500	860	14405	4730	1505	37	128.472
21	Cthous	F	0	0	0	0	1	0	1	0	0	79.044	0.083	40	0	2730000	19650	786	16113	1768	983	37	135.531
22	Cthous	F	0	0	0	0	0	0	0	0	0	34.197	0.091	0	0	5530000	9950	398	8159	895	498	36	65.0995
23	Cthous	F	0	0	0	0	0	0	0	0	0	34.044	0.087	0	0	2600000	16850	842	13143	2022	843	39	150
24	Cthous	M	0	0	0	0	1	1	0	0	1	-63.476	0.128	40	40	2080000	10050	703	7337	1306	704	40	192.308
25	Cthous	M	0	0	0	0	1	1	0	0	1	-62.346	0.154	40	80	1790000	11200	784	6496	2128	1792	37	206.704
26	Cthous	M	0	0	0	0	1	0	1	0	0	18.524	0.124	40	0	2590000	13350	134	11080	1469	667	42.5	164.093
27	Cthous	M	0	0	0	0	0	0	0	0	0	-22.346	0.118	0	0	1470000	8400	588	6132	1092	588	39	265.306
28	Cthous	M	0	0	0	1	0	0	0	1	0	-22.346	0.105	0	0	3210000	4600	1012	2024	1288	276	33	102.804
29	Cthous	M	0	0	0	0	0	0	0	0	0	-22.346	0.087	0	0	2540000	5400	270	3186	1566	378	35	137.795
30	Cthous	M	0	0	0	0	0	0	0	0	0	-22.346	0.089	0	0	3800000	5850	877	2691	1755	527	43	113.158
31	Cthous	F	0	0	0	0	0	1	0	1	0	111.04	0.118	0	40	2360000	5000	900	2400	1050	650	40	169.492
32	Cthous	F	0	0	0	0	0	0	0	0	0	-23.499	0.101	0	0	6070000	9100	182	5551	2275	1092	39	64.2504
33	Cthous	M	0	0	0	1	1	0	0	0	1	17.654	0.165	40	0	2430000	8200	1312	3772	1722	1394	39	160.494
34	Cthous	M	0	0	0	0	0	0	0	0	0	-99.346	0.096	0	0	1800000	5600	784	2184	1680	952	41	227.778
35	Cthous	F	0	0	0	0	0	0	0	0	0	109.04	0.12	0	0	1410000	7600	1064	4332	1216	988	36.5	258.865
36	Cthous	M	0	0	0	0	0	0	0	0	0	-111.69	0.099	0	0	2000000	9550	478	7067	859	1146	36	180
37	Cthous	M	0	0	0	0	1	0	1	0	0	-12.346	0.165	40	0	3880000	20450	613	16360	2454	1023	35	90.2062
38	Cthous	M	0	0	0	0	0	0	0	0	0	-12.346	0.106	0	0	2160000	8900	534	6052	1335	979	39	180.556
39	Cthous	M	0	0	0	0	0	0	0	0	0	18.089	0.081	0	0	4470000	10850	1085	5968	1953	1844	42	93.9597
40	Cthous	M	0	0	0	0	0	0	0	0	0	43.089	0.103	0	0	1860000	6950	1112	2641	2432	765	38	204.301
41	Cthous	M	0	0	0	1	0	0	0	1	0	73.524	0.117	0	0	3040000	8350	1419	5428	1085	418	36	118.421
42	Cthous	F	0	0	0	1	1	0	0	0	1	23.892	0.066	40	0	1800000	9950	497	7164	1592	697	36	200
43	Cthous	M	0	0	0	1	0	1	0	1	0	27.654	0.054	0	40	2780000	14200	142	12070	1136	852	42	151.079
44	Cthous	M	0	0	0	1	1	0	0	0	1	2.6544	0.072	40	0	4150000	15250	2897	9760	2440	153	43	103.614
45	Cthous	F	0	0	0	1	1	0	0	0	1	106.16	0.109	40	0	2940000	16250	487	13488	1625	650	35	119.048
46	Cthous	F	0	0	0	1	1	0	0	0	1	29.197	0.201	40	0	4220000	19450	0	13809	4279	584	41	97.1564
47	Cthous	M	0	0	0	1	0	0	0	1	0	47.872	0.081	0	0	3730000	20600	4120	14832	1030	206	34	91.1528
48	Cthous	M	0	0	0	1	1	0	0	0	1	72.654	0.331	40	0	4280000	12650	126	11006	1012	253	44	102.804
49	Lpardalis	F	0	0	0	0	0	1	0	1	0	43.888	0.176	0	40	4650000	10900	0	8829	1962	109	42	90.3226
50	Lpardalis	F	0	0	0	1	1	0	0	0	1	43.888	0.26	40	0	5420000	21300	426	15762	3621	1491	36	66.4207
51	Lpardalis	F	0	0	0	1	0	1	0	1	0	8.2253	0.359	0	40	3190000	11400	570	7752	1710	1368	35	109.718
52	Lpardalis	F	0	0	0	0	1	1	0	0	1	-19.891	0.24	40	80	4440000	8850	88.5	6726	1593	442.5	38	85.5856
53	Lpardalis	F	0	0	0	1	0	1	0	1	0	47.33	0.238	0	40	4160000	17200	172	14620	2064	344	28	67.3077
54	Lpardalis	F	0	0	0	0	1	1	0	0	1	6.8881	0.253	40	40	3050000	15150	151.5	11211	3030	606	30	98.3607
55	Lpardalis	F	0	0	0	0	0	1	0	1	0	-63.885	0.187	0	40	6010000	10500	1155	7560	1155	420	35	58.2363
56	Lpardalis	M	0	0	0	1	0	1	0	1	0	38.658	0.134	0	40	7600000	13100	393	8777	3013	786	33	86.8187
57	Lpardalis	M	0	0	0	1	0	1	0	1	0	14.508	0.129	0	40	5240000	15050	301	11137	2408	1204	29	55.3435
58	Lpardalis	M	0	0	0	1	1	1	0	0	1	14.508	0.252	40	40	2730000	16700	0	12859	2672	1169	30	109.89
59	Lpardalis	M	0	0	0	1	0	0	0	1	0	38.658	0.252	0	0	7640000	21700	217	12369	6727	2387	27	35.3403
60	Lpardalis	M	0	0	0	1	1	1	0	0	1	14.508	0.213	40	40	4640000	22150	222	17941.5	1550.5	2436.5	32	68.9655
61	Lpardalis	M	0	0	0	1	0	1	0	1	0	-86.988	0.303	0	80	1950000	18250	0	15147.5	2372.5	730	31	158.974
62	Lpardalis	M	0	0	0	1	0	1	0	1	0	154.51	0.178	0	40	4470000	11050	331.5	8950.5	1215.5	442	30	67.1141
63	Lpardalis	M	0	0	0	1	0	1	0	1	0	-74.913	0.137	0	40	3260000	10150	101.5	7714	1522.5	710.5	29	88.9571
64	Lpardalis	M	0	0	0	1	0	1	0	1	0	-2.4644	0.181	0	40	2600000	13350	267	10947	2003	133.5	27	103.846
65	Lpardalis	M	0	0	0	0	0	0	0	0	0	-105.59	0.286	0	0	8330000	5450	109	4196.5	763	327	39	86.8187
66	Lpardalis	M	0	0	0	0	0	0	0	0	0	-5.3895	0.103	0	0	5560000	29100	0	25899	2328	873	45	80.9353
67	Lpardalis	F	0	0	0	0	0	1	0	1	0	-66.443	0.137	0	40	3800000	23150	463	18520	2315	1852	38	100
68	Nnasua	M	1	0	1	0	1	NA	1	0	0	0.54755	0.195	0	0	3910000	32500	975	19825	6175	3575	32	81.8414
69	Nnasua	M	0	1	0	1	1	NA	0	0	1	23.405	0.188	0	0	4070000	26300	1315	19725	2893	1578	42	103.194
70	Nnasua	M	0	1	0	1	1	NA	0	0	1	76.977	0.31	0	0	2730000	33900	678	25425	4407	3390	25	91.5751
71	Nnasua	M	0	0	1	1	1	NA	0	0	1	-59.452	0.275	0	0	4910000	32550	1302	20506.5	5859	3580.5	28	57.0265
72	Nnasua	M	0	0	0	0	0	NA	0	0	0	149.12	0.089	0	0	7220000	16500	660	12705	1650	990	35	48.4765
73	Nnasua	F	0	0	0	0	0	NA	0	0	0	36.819	0.111	0	0	6220000	14500	435	11310	1450	1305	33	53.0547
74	Nnasua	M	0	1	0	1	0	NA	0	1	0	67.691	0.085	0	0	2750000	18800	564	16544	1128	376	30	109.091
75	Nnasua	M	1	0	1	0	0	NA	1	0	0	114.12	0.072	0	0	2880000	18800	376	16920	1128	188	37	128.472
76	Nnasua	M	1	0	1	0	0	NA	1	0	0	136.98	0.073	0	0	5810000	17250	1035	11385	1035	2587.5	48	82.6162
77	Nnasua	M	0	0	0	0	0	NA	0	0	0	134.12	0.09	0	0	4180000	20450	409	14315	4703.5	409	40	95.6938
78	Nnasua	F	0	0	0	0	0	NA	0	0	0	-23.319	0.119	0	0	1700000	6200	186	4340	1240	310	40	235.294
79	Nnasua	F	0	0	0	1	0	NA	0	1	0	-34.264	0.091	0	0	2990000	28150	1126	23364.5	1689	1407.5	22	73.5786
80	Nnasua	F	0	0	0	0	0	NA	0	0	0	24.25	0.082	0	0	3110000	14100	846	9870	705	1974	26	83.6013
81	Nnasua	F	0	1	0	1	1	NA	0	0	1	0.4653	0.221	0	0	4470000	12550	502	7153.5	2635.5	2259	27	60.4027
82	Nnasua	M	0	0	0	1	1	NA	0	0	1	114.55	0.201	0	0	3700000	37100	3710	25970	2226	3339	28	75.6757
83	Nnasua	M	0	0	0	0	1	NA	1	0	0	113.41	0.305	0	0	3650000	32100	3210	24717	1926	1605	34	93.1507
84	Nnasua	M	0	0	0	1	0	NA	0	1	0	121.41	0.067	0	0	2230000	7000	280	4410	1260	770	32	143.498
85	Nnasua	M	0	1	0	1	0	NA	0	1	0	101.41	0.087	0	0	1550000	8300	332	5229	1494	913	24	154.839
86	Nnasua	M	0	0	0	0	1	NA	1	0	0	157.41	0.402	0	0	3650000	35100	2808	25272	2106	2457	31	84.9315
87	Nnasua	M	0	0	0	0	0	NA	0	0	0	24.119	0.082	0	0	2740000	5950	357	3510.5	952	1071	38	138.686
88	Nnasua	M	0	1	0	1	1	NA	0	0	1	91.263	0.542	0	0	1780000	27900	1395	20925	3348	1953	27	151.685
89	Nnasua	F	0	0	0	0	0	NA	0	0	0	-53.319	0.102	0	0	3830000	8550	513	6840	598.5	513	28	73.107
90	Nnasua	F	0	0	0	0	0	NA	0	0	0	79.25	0.077	0	0	3440000	24400	244	19520	2196	488	34	98.8372
91	Nnasua	F	0	0	0	1	0	NA	0	1	0	16.681	0.111	0	0	3300000	15450	309	12205.5	1699.5	927	35	106.061
92	Nnasua	F	0	1	0	1	0	NA	0	1	0	4.25	0.09	0	0	7970000	20400	612	16116	2244	1020	29	36.3864
93	Nnasua	F	0	0	0	1	0	NA	0	1	0	-38.319	0.087	0	0	2560000	15150	151.5	13180.5	1060.5	606	22	85.9375
94	Nnasua	F	0	0	0	1	0	NA	0	1	0	-28.319	0.104	0	0	3450000	13400	536	10318	1474	1072	26	75.3623
95	Nnasua	F	0	1	0	1	0	NA	0	1	0	14.25	0.083	0	0	2780000	18650	0	16598.5	1119	746	29	104.317
96	Nnasua	F	0	1	1	1	1	NA	0	0	1	-53.319	0.19	0	0	1910000	21800	872	15696	4142	1090	18	94.2408
97	Nnasua	F	0	1	1	1	1	NA	0	0	1	14.25	0.21	0	0	2760000	29650	889.5	23127	4151	889.5	16	57.971
98	Nnasua	M	0	0	0	0	0	NA	0	0	0	93.405	0.067	0	0	6320000	13200	528	11088	924	396	43	68.038
99	Nnasua	M	0	0	0	1	0	NA	0	1	0	95.548	0.067	0	0	3950000	10650	532.5	6177	1597.5	2130	36	91.1392
100	Nnasua	F	0	0	0	0	0	NA	0	0	0	16.819	0.121	0	0	2700000	15500	465	13175	775	620	33	122.222
101	Nnasua	M	0	0	0	0	0	NA	0	0	0	-245.45	0.109	0	0	2390000	18950	758	15160	2084.5	568.5	27	112.971
102	Nnasua	F	0	0	0	0	0	NA	0	0	0	-98.319	0.109	0	0	5730000	12250	367.5	4900	6247.5	367.5	34	59.3368
103	Nnasua	F	0	0	0	0	0	NA	0	0	0	-23.319	0.091	0	0	3490000	23350	2335	9340	5837.5	3502.5	38	108.883
104	Nnasua	M	0	0	0	0	0	NA	0	0	0	-542.3	0.094	0	0	4100000	26700	801	16020	9078	801	30	73.1707
105	Nnasua	M	0	0	0	0	0	NA	0	0	0	103.41	0.118	0	0	2940000	42150	843	21918	18967.5	0	31	105.442
106	Nnasua	M	0	0	0	0	0	NA	0	0	0	23.405	0.071	0	0	4750000	28650	859.5	23779.5	3151.5	573	41	86.3158

## Sheet: Plan2
					0.05
					0.025
					0.0125
					0.00625
					0.003125
					0.0015625
					0.00078125
					0.000390625
